# Supplementary material for: Biogeography of Argylia D. Don (Bignoniaceae): Diversification, Andean Uplift and Niche Conservatism
Source: Front Plant Sci. 2021 Oct 19;12:724057. doi: 10.3389/fpls.2021.724057 (PMC8579820; doi:10.3389/fpls.2021.724057)
Supplement: Supplementary file 1 [file Table_1.XLSX]

## Sheet: Hoja1
Supplementary Table 1. Results of the ENMeval analysis. Feature classes (FC) and Regularizacion Multiplier (RM) selected by AIC scores.
	Specie	FC	RM
	A. adscendens var. adscendens	LH	1
	A. bifrons	LH	3
	A. bustillosii	Q	1
	A. checoensis	H	1
	A. geranioides	L	1
	A. glutinosa	L	3
	A. potentillifolia	LH	1
	A. radiata	LH	1
	A. robusta	L	2
	A. tomentosa	LH	1
	A. uspallatensis	LQ	2
	A. adscendens var. viridis	L	3
