# Supplementary material for: Biogeography of Argylia D. Don (Bignoniaceae): Diversification, Andean Uplift and Niche Conservatism
Source: Front Plant Sci. 2021 Oct 19;12:724057. doi: 10.3389/fpls.2021.724057 (PMC8579820; doi:10.3389/fpls.2021.724057)
Supplement: Supplementary file 2 [file Table_2.XLSX]

## Sheet: Hoja1
Supplementary Table 2. Ancestral Reconstruction of bioclimatic variables used in this study for internal nodes of Argylia phylogenetic tree. Nodes numbers as in Figure 6.
Node	MAT	TS	maxTWaM	minTCM	mTWaQ	mTCQ	AP	PDM	PS	PWeQ	PDQ
14	11.1193	419.284	22.5538	-0.754471	16.8306	4.81616	310.068	3.85918	96.0791	243.002	13.8668
15	11.265	419.383	22.7187	-0.625572	17.0366	4.90973	313.59	3.97551	95.9246	243.858	14.2996
16	11.2085	419.284	22.4738	-0.602282	16.8306	4.97656	340.162	2.42737	105.039	232.352	9.3773
17	11.3579	419.183	22.4784	-0.364219	16.8666	5.22714	368.499	2.16787	107.471	209.322	8.40177
18	9.91653	419.602	21.938	-2.43018	16.1266	3.13899	377.43	1.31205	104.482	286.715	7.01646
19	11.0306	419.284	22.4535	-0.83293	16.7052	4.75921	285.817	3.78836	96.1732	202.338	13.6033
20	11.5171	419.284	22.5785	-0.277266	16.8286	5.52067	194.58	2.79518	104.737	199.12	10.1111
21	11.3027	419.218	21.8038	-0.359667	15.9057	5.84105	151.943	1.27446	112.96	112.909	5.14104
22	10.827	419.08	21.2501	-0.748439	15.3094	5.48895	125.428	1.31717	112.686	83.7449	5.10565
23	9.62111	418.523	20.0954	-2.0726	13.925	4.41222	85.6579	1.23452	116.972	59.0196	4.52929
24	11.6632	419.193	22.6615	-0.120717	16.9205	5.70781	180.469	2.62079	106.55	182.449	9.47411
25	10.9033	419.416	22.382	-0.967028	16.6214	4.60073	285.581	3.92252	94.7582	189.553	14.0679
