# Supplementary material for: Biogeography of Argylia D. Don (Bignoniaceae): Diversification, Andean Uplift and Niche Conservatism
Source: Front Plant Sci. 2021 Oct 19;12:724057. doi: 10.3389/fpls.2021.724057 (PMC8579820; doi:10.3389/fpls.2021.724057)
Supplement: Supplementary file 3 [file Table_3.XLSX]

## Sheet: occ_sf
Supplementary Table 3. Occurrences of species of Argylia used in this work.
	specie	Longitud	Latitud
	A. adscendens var. Adscendens	-70.05	-33.8
	A. adscendens var. Adscendens	-70.28	-33.65
	A. adscendens var. Adscendens	-70.3	-33.616
	A. adscendens var. Adscendens	-70.31	-33.626
	A. adscendens var. Adscendens	-70.285	-33.6131
	A. adscendens var. Adscendens	-70.216	-33.58
	A. adscendens var. Adscendens	-70.13	-33.5
	A. adscendens var. Adscendens	-70.03	-33.5
	A. adscendens var. Adscendens	-70.48	-33.48
	A. adscendens var. Adscendens	-70.49	-33.49
	A. adscendens var. Adscendens	-70.5	-33.5
	A. adscendens var. Adscendens	-70.45	-33.46
	A. adscendens var. Adscendens	-70.41	-33.46
	A. adscendens var. Adscendens	-70.5	-33.43
	A. adscendens var. Adscendens	-70.23	-33.43
	A. adscendens var. Adscendens	-70.48	-33.41
	A. adscendens var. Adscendens	-70.49	-33.42
	A. adscendens var. Adscendens	-70.366	-33.35
	A. adscendens var. Adscendens	-70.33	-33.33
	A. adscendens var. Adscendens	-70.316	-33.33
	A. adscendens var. Adscendens	-70.28	-33.3
	A. adscendens var. Adscendens	-70.266	-33.28
	A. adscendens var. Adscendens	-70.96	-33.16
	A. adscendens var. Adscendens	-71.03	-33.08
	A. adscendens var. Adscendens	-71.04	-33.09
	A. adscendens var. Adscendens	-71.03	-32.96
	A. adscendens var. Adscendens	-71.04	-32.97
	A. adscendens var. Adscendens	-70.016	-32.916
	A. adscendens var. Adscendens	-70.45	-32.83
	A. adscendens var. Adscendens	-70.616	-32.13
	A. adscendens var. Adscendens	-70.9666	-32.05
	A. adscendens var. Adscendens	-70.616	-31.866
	A. adscendens var. Adscendens	-70.916	-31.83
	A. adscendens var. Adscendens	-70.66	-31.5
	A. adscendens var. Adscendens	-71.25	-31.45
	A. adscendens var. Adscendens	-70.68	-31.416
	A. adscendens var. Adscendens	-71.05	-31.4
	A. adscendens var. Adscendens	-70.716	-31.38
	A. adscendens var. Adscendens	-70.816	-31.3
	A. adscendens var. Adscendens	-70.88	-31.25
	A. adscendens var. Adscendens	-70.416	-31.06
	A. adscendens var. Adscendens	-70.38	-31.06
	A. adscendens var. Adscendens	-70.6	-30.73
	A. adscendens var. Adscendens	-70.7664	-30.5458
	A. adscendens var. Adscendens	-70.75	-30.31
	A. adscendens var. Adscendens	-70.8	-30.16
	A. adscendens var. Adscendens	-70.33	-33.35
	A. adscendens var. Viridis	-70.53	-33.46
	A. adscendens var. Viridis	-70.6	-30.8
	A. adscendens var. Viridis	-70.716	-30.76
	A. adscendens var. Viridis	-70.66	-30.75
	A. adscendens var. Viridis	-70.67	-30.76
	A. adscendens var. Viridis	-70.66	-30.65
	A. adscendens var. Viridis	-70.67	-30.66
	A. bifrons	-69.616	-27.5
	A. bustillosii	-70.47	-37.26
	A. bustillosii	-69.37	-36.14
	A. bustillosii	-70.8906	-35.8156
	A. bustillosii	-69.76	-35.21
	A. bustillosii	-69.9981	-35.1853
	A. bustillosii	-69.95	-35.1667
	A. bustillosii	-69.96	-35.1767
	A. checoensis	-70.11	-28.88
	A. checoensis	-70.11	-28.85
	A. checoensis	-69.95	-28.85
	A. checoensis	-69.65	-28.15
	A. checoensis	-69.98	-28.11
	A. checoensis	-70	-27.98
	A. checoensis	-70.26	-27.46
	A. checoensis	-69.9	-27.18
	A. checoensis	-69.9	-27.16
	A. checoensis	-69.88	-27.15
	A. checoensis	-69.86	-27.15
	A. checoensis	-69.75	-27.15
	A. checoensis	-69.85	-27.13
	A. checoensis	-69.95	-27.08
	A. checoensis	-69.9	-26.75
	A. checoensis	-69.53	-26.28
	A. checoensis	-69.616	-26.266
	A. geranioides	-70.7664	-30.5458
	A. geranioides	-70.83	-29.83
	A. geranioides	-70.84	-29.84
	A. geranioides	-70.85	-29.85
	A. geranioides	-70.86	-29.86
	A. geranioides	-70.4	-29.83
	A. geranioides	-70.88	-29.8
	A. geranioides	-70.86	-29.68
	A. geranioides	-70.1	-28.95
	A. geranioides	-70.33	-28.83
	A. geranioides	-70.26	-28.78
	A. geranioides	-69.93	-27.06
	A. geranioides	-69.566	-26.116
	A. geranioides	-69.88	-27.15
	A. geranioides	-69.85	-26.68
	A. geranioides	-69.65	-26.66
	A. geranioides	-69.56	-26.11
	A. geranioides	-69.43	-25.45
	A. potentillifolia	-70.7664	-30.5458
	A. potentillifolia	-70.8	-30.16
	A. potentillifolia	-70.15	-30.16
	A. potentillifolia	-70.05	-30.11
	A. potentillifolia	-70.06	-30.1
	A. potentillifolia	-70.08	-30.05
	A. potentillifolia	-70.68	-29.98
	A. potentillifolia	-70.13	-29.966
	A. potentillifolia	-70.11	-29.96
	A. potentillifolia	-70.08	-29.96
	A. potentillifolia	-70.1	-29.95
	A. potentillifolia	-70.0669	-29.9325
	A. potentillifolia	-70.3	-29.93
	A. potentillifolia	-70.31	-29.94
	A. potentillifolia	-70.32	-29.95
	A. potentillifolia	-70.166	-29.916
	A. potentillifolia	-70.06	-29.916
	A. potentillifolia	-70.07	-29.926
	A. potentillifolia	-70.4	-29.83
	A. potentillifolia	-70.316	-29.83
	A. potentillifolia	-70.03	-29.83
	A. potentillifolia	-70.04	-29.84
	A. potentillifolia	-70.01	-29.83
	A. potentillifolia	-70.13	-29.116
	A. potentillifolia	-70.13	-29.11
	A. potentillifolia	-69.916	-29.06
	A. potentillifolia	-69.73	-29.05
	A. potentillifolia	-70.23	-28.96
	A. potentillifolia	-70.1	-28.95
	A. potentillifolia	-70.116	-28.88
	A. potentillifolia	-70.11	-28.88
	A. potentillifolia	-70.2	-28.7
	A. potentillifolia	-70.35	-28.41
	A. potentillifolia	-69.816	-28.316
	A. potentillifolia	-69.83	-28.13
	A. potentillifolia	-69.84	-28.14
	A. potentillifolia	-69.98	-28.11
	A. potentillifolia	-69.83	-28.11
	A. potentillifolia	-69.91	-28
	A. radiata	-70.66	-32.96
	A. radiata	-70.71	-32.75
	A. radiata	-70.61	-32.7
	A. radiata	-70.96	-31.78
	A. radiata	-71.016	-31.58
	A. radiata	-70.016	-31.58
	A. radiata	-71.1	-31.516
	A. radiata	-71.1	-31.33
	A. radiata	-71.58	-31.25
	A. radiata	-70.6	-31.116
	A. radiata	-70.73	-31.01
	A. radiata	-70.74	-31.02
	A. radiata	-71.61	-30.98
	A. radiata	-71.62	-30.99
	A. radiata	-71.2	-30.86
	A. radiata	-70.5	-30.83
	A. radiata	-70.6	-30.73
	A. radiata	-70.5	-30.73
	A. radiata	-71.33	-30.71
	A. radiata	-71.6167	-30.6667
	A. radiata	-71.66	-30.66
	A. radiata	-71.67	-30.67
	A. radiata	-71.68	-30.68
	A. radiata	-71.69	-30.69
	A. radiata	-71.7	-30.7
	A. radiata	-71.71	-30.71
	A. radiata	-71.65	-30.66
	A. radiata	-71.63	-30.66
	A. radiata	-71.18	-30.66
	A. radiata	-71.6703	-30.6458
	A. radiata	-71.6803	-30.6558
	A. radiata	-71.65	-30.6333
	A. radiata	-71.66	-30.63
	A. radiata	-71.67	-30.64
	A. radiata	-71.33	-30.63
	A. radiata	-71.2	-30.6
	A. radiata	-71.66	-30.48
	A. radiata	-70.66	-30.48
	A. radiata	-71.0333	-30.45
	A. radiata	-71.03	-30.45
	A. radiata	-71.04	-30.46
	A. radiata	-71.05	-30.41
	A. radiata	-70.96	-30.33
	A. radiata	-70.97	-30.34
	A. radiata	-70.75	-30.31
	A. radiata	-70.76	-30.32
	A. radiata	-71.26	-30.3
	A. radiata	-71.27	-30.31
	A. radiata	-71.28	-30.266
	A. radiata	-71.3333	-30.2167
	A. radiata	-71.15	-30.2
	A. radiata	-70.8	-30.166
	A. radiata	-70.5	-30.15
	A. radiata	-70.7	-30.13
	A. radiata	-70.68	-30.13
	A. radiata	-71.38	-30.1
	A. radiata	-71.35	-30.1
	A. radiata	-70.43	-30.05
	A. radiata	-70.53	-30.03
	A. radiata	-70.53	-30
	A. radiata	-71.18	-29.98
	A. radiata	-70.95	-29.98
	A. radiata	-71.35	-29.96
	A. radiata	-71.25	-29.93
	A. radiata	-71	-29.93
	A. radiata	-70.51	-29.91
	A. radiata	-71.28	-29.816
	A. radiata	-70.31	-29.81
	A. radiata	-70.16	-29.81
	A. radiata	-71.23	-29.58
	A. radiata	-71.23	-29.56
	A. radiata	-71.25	-29.55
	A. radiata	-71.2	-29.45
	A. radiata	-71.21	-29.46
	A. radiata	-71.16	-29.43
	A. radiata	-71.17	-29.44
	A. radiata	-71.08	-29.41
	A. radiata	-70.9	-29.08
	A. radiata	-70.9	-29.03
	A. radiata	-70.91	-29.04
	A. radiata	-71.38	-29
	A. radiata	-70.9	-28.95
	A. radiata	-70.91	-28.96
	A. radiata	-70.8	-28.81
	A. radiata	-71.316	-28.7
	A. radiata	-70.76	-28.58
	A. radiata	-70.77	-28.59
	A. radiata	-71.25	-28.56
	A. radiata	-70.78	-28.53
	A. radiata	-71.1	-28.5
	A. radiata	-71.21	-28.46
	A. radiata	-71.22	-28.47
	A. radiata	-71.23	-28.48
	A. radiata	-71.24	-28.49
	A. radiata	-70.7	-28.31
	A. radiata	-70.58	-28.16
	A. radiata	-71.15	-28.08
	A. radiata	-70.1	-28.08
	A. radiata	-70.55	-27.9667
	A. radiata	-71.1028	-27.9656
	A. radiata	-70.916	-27.9
	A. radiata	-70.68	-27.88
	A. radiata	-70.98	-27.866
	A. radiata	-70.53	-27.8
	A. radiata	-70.54	-27.81
	A. radiata	-70.91	-27.66
	A. radiata	-70.46	-27.66
	A. radiata	-70.46	-27.63
	A. radiata	-70.45	-27.58
	A. radiata	-70.46	-27.55
	A. radiata	-70.47	-27.56
	A. radiata	-70.48	-27.57
	A. radiata	-70.49	-27.58
	A. radiata	-70.5	-27.59
	A. radiata	-70.43	-27.51
	A. radiata	-70.4	-27.5
	A. radiata	-70.366	-27.416
	A. radiata	-70.23	-27.38
	A. radiata	-70.78	-27.35
	A. radiata	-70.76	-27.28
	A. radiata	-70.38	-27.166
	A. radiata	-70.78	-26.88
	A. radiata	-70.78	-26.83
	A. radiata	-69.9	-26.75
	A. radiata	-70.63	-26.13
	A. radiata	-70.58	-26.13
	A. radiata	-70.45	-26.03
	A. radiata	-70.58	-25.616
	A. radiata	-70.58	-25.61
	A. radiata	-70.13	-25.55
	A. radiata	-70.45	-25.53
	A. radiata	-70.4	-25.5
	A. radiata	-70.45	-25.46
	A. radiata	-70.46	-25.47
	A. radiata	-70.48	-25.4
	A. radiata	-70.49	-25.41
	A. radiata	-70.5	-25.42
	A. radiata	-70.51	-25.43
	A. radiata	-70.4667	-25.4
	A. radiata	-70.41	-25.36
	A. radiata	-70.43	-25.35
	A. radiata	-70.43	-25.31
	A. radiata	-70.33	-25.18
	A. radiata	-70.43	-25.01
	A. radiata	-70.466	-25
	A. radiata	-70.45	-25
	A. radiata	-70.43	-25
	A. radiata	-70.53	-24.78
	A. radiata	-70.55	-24.6
	A. radiata	-70.51	-24.23
	A. radiata	-70.15	-22.06
	A. radiata	-70.15	-21.96
	A. radiata	-70.15	-20.82
	A. radiata	-70.16	-20.83
	A. robusta	-67.47	-38.53
	A. robusta	-70.07	-37.73
	A. robusta	-70.08	-37.74
	A. robusta	-69.85	-37.02
	A. robusta	-69.86	-37.03
	A. robusta	-69.87	-37.04
	A. robusta	-69.81	-36.99
	A. robusta	-69.8267	-36.6717
	A. robusta	-69.37	-36.14
	A. robusta	-64.9208	-35.3869
	A. robusta	-64.9308	-35.3969
	A. robusta	-65.1677	-35.3764
	A. tomentosa	-69.83	-28.16
	A. tomentosa	-69.75	-27.68
	A. tomentosa	-69.45	-27.28
	A. tomentosa	-69.88	-27.15
	A. tomentosa	-69.4	-27.06
	A. tomentosa	-69.566	-26.966
	A. tomentosa	-69.26	-26.88
	A. tomentosa	-69.88	-26.81
	A. tomentosa	-69.2	-26.81
	A. tomentosa	-69.316	-25.916
	A. tomentosa	-69.31	-25.91
	A. tomentosa	-69.416	-25.86
	A. tomentosa	-69.41	-25.86
	A. tomentosa	-69.33	-25.6
	A. tomentosa	-69.416	-25.45
	A. tomentosa	-69.533	-25.43
	A. tomentosa	-69.45	-25.28
	A. tomentosa	-69.48	-25.13
	A. tomentosa	-69.49	-25.14
	A. tomentosa	-68.65	-23.65
	A. tomentosa	-68.65	-23.1
	A. tomentosa	-68.53	-23.01
	A. tomentosa	-68.35	-22.81
	A. tomentosa	-68.48	-22.66
	A. tomentosa	-68.49	-22.67
	A. tomentosa	-68.55	-22.65
	A. tomentosa	-68.83	-22.53
	A. tomentosa	-68.85	-22.2
	A. tomentosa	-68.6	-21.96
	A. uspallatensis	-69.33	-32.58
	A. uspallatensis	-69.34	-32.59
	A. uspallatensis	-69.35	-32.6
	A. uspallatensis	-69.36	-32.61
	A. uspallatensis	-69.25	-32.41
	A. uspallatensis	-70.0167	-31.7833
	A. uspallatensis	-70.02	-31.78
	A. uspallatensis	-70.03	-31.79
	A. uspallatensis	-69.12	-30.53
	A. uspallatensis	-69.59	-30.39
	A. uspallatensis	-69.6103	-30.3858
	A. uspallatensis	-69.45	-30.36
	A. uspallatensis	-66.8	-26.78
	A. uspallatensis	-65.29	-23.54
	A. uspallatensis	-65.39	-23.07
	A. uspallatensis	-65.4	-23.08
	A. uspallatensis	-65.41	-23.09
	A. bifrons	-69.62	-27.5
	A. bifrons	-69.6292	-27.5093
	A. bifrons	-69.62	-27.5
	A. bifrons	-69.62	-27.5093
	A. bifrons	-69.6292	-27.5
	A. bifrons	-69.62	-27.4908
	A. bifrons	-69.6472	-27.4908
	A. bifrons	-69.6472	-27.4806
	A. bifrons	-69.6806	-27.4972
	A. bifrons	-69.6867	-27.5083
	A. bifrons	-69.6833	-27.5083
	A. radiata	-70.25	-17.83
	A. radiata	-70.25	-17.8
	A. radiata	-70.93	-17.78
	A. radiata	-70.7837	-17.7643
	A. radiata	-70.93	-17.42
	A. radiata	-71.92	-17.12
	A. radiata	-73	-16.5
	A. radiata	-74.18	-15.82
	A. radiata	-74.4167	-15.8
	A. radiata	-74.38	-15.8
	A. radiata	-74.35	-15.8
	A. farnesiana	-70.96	-29.15
